# Supplementary material for: Fostering eating after stroke (FEASt) trial for improving post-stroke dysphagia with non-invasive brain stimulation
Source: Sci Rep. 2022 Jun 10;12:9607. doi: 10.1038/s41598-022-14390-9 (PMC9187742; doi:10.1038/s41598-022-14390-9)
Supplement: Supplementary file 1 — Supplementary Information 1. [file 41598_2022_14390_MOESM1_ESM.xls]

## Sheet: Enrollment
Swallowing Recovery after Dysphagic Stroke, Sandeep Kumar, MD
2019 Data and Safety Monitoring Board (DSMB) Meeting
Data as of: 01/31/2019
Date of Report: 03/20/2019
			Figure 1: Enrollment: Actual vs. Expected
																1	0		<1
																5	3		1 to 3
																9	10		3 to 6
																15	16		6 to 12
																27	20		12 to 18
																39	30		18 to 24
																85	42		24 to 48

## Sheet: Enrollment Status
Swallowing Recovery after Dysphagic Stroke, Sandeep Kumar, MD
2019 Data and Safety Monitoring Board (DSMB) Meeting
Data as of: 01/31/2019
Date of Report: 03/20/2019
Table 1.1: Participant Enrollment Status by Treatment Group
	Treatment 1		Treatment 2		Treatment 3		Overall			NOTE: Tables will be labeled as "Treatment 1", "Treatment 2", "Treatment 3" in case of inadvertent misplacement of the report.
							N	%*		When the report is sent, a separate e-mail detailing the actual treatments represented by "Treatment 1", "Treatment 2",
Screened	-	-	-	-	-	-	328	100		"Treatment 3" will be provided.
Screening Failures*	-	-	-	-	-	-	214	65
No suspected unilateral hemispheric infarction	-	-	-	-	-	-	56	17
Stroke onset <25 or >144 hours before anticipated study treatment	-	-	-	-	-	-	23	7
Bedside swallow test was conducted	-	-	-	-	-	-	16	5
No dysphagia suspected	-	-	-	-	-	-	101	31
MRI contraindications	-	-	-	-	-	-	11	3
tDCS contraindications	-	-	-	-	-	-	4	1
Age > 90	-	-	-	-	-	-	3	1
	N	%**	N	%**	N	%**	N	%**
Randomized	15	100	13	100	14	100	42	100
Active	1	7	1	8	2	14	4	10
Completed or Prematurely Withdrawn	14	93	12	92	12	86	38	90
Treated	15	100	13	100	14	100	42	100
PAS Scores
PAS scores (4-6)
N	3		4		4		11
Mean SD)	4	(0)	5	(0.8)	4	(0)	4.4	(0.7)
Median	4		5		4		4
Minimum,Maximum	4,4		4,6		4,4		4,6
PAS scores (7-8)
N	11		10		10		31
Mean SD)	7.8	(0.4)	7.3	(0.5)	7.5	(0.5)	7.6	(0.5)
Median	8		7		7		8
Minimum,Maximum	7,8		7,8		7,8		7,8
	N	%***	N	%***	N	%***	N	%***
Study Completion Status
Subject Completed All 10 Sessions	5	38	8	57	5	33	18	43
Subject Completed 1 Month Follow-up	12	92	12	86	14	93	38	90
Subject Died	1	8	1	7	1	7	3	7
Subject Withdrew Consent	0	0	0	0	0	0	0	0
Lost to Follow-up	0	0	1	7	0	0	1	2
Of the 38 patients completing 1-month follow-up, 17 completed all 10 sessions and 21 did not (1013(T3), 1017(T2), 1022(T1), 1023(T1), 1030(T2), 1048(T1), 1049(T2), 1051(T2), 1054(T1), 1067(T1), 1077 (T1), 1098 (T2), 1099 (T3), 1100 (T2), 1101 (T2), 1140 (T3), 1160 (T1), 1182 (T3), 1211 (T2), 1290 (T1), and 1321(T1)). Three patients were died, one (1028 (T3)) completed the all 10 seesions and did …
*% of screened participants
**% of participants who are randomized
*** % of participants who completed or prematurely withdrew

## Sheet: Treatment
Swallowing Recovery after Dysphagic Stroke, Sandeep Kumar, MD
2019 Data and Safety Monitoring Board (DSMB) Meeting
Data as of: 01/31/2019
Date of Report: 03/20/2019
Table 1.2: Number of Participants Receiving Treatment - Randomized Participants
	Treatment 1 (N=15)		Treatment 2 (N=13)		Treatment 3 (N=14)		Overall (N=42)
Study Day	N	%	N	%	N	%	N	%
Session 1	15	100	14	100	14	100	42	100
Session 2	15	100	14	100	14	100	42	100
Session 3	14	93	14	100	14	100	41	98
Session 4	14	93	14	100	14	100	41	98
Session 5	14	93	14	100	14	100	41	98
Session 6	11	73	14	100	14	100	34	81
Session 7	11	73	11	79	11	79	30	71
Session 8	11	73	11	79	11	79	29	69
Session 9	6	40	10	71	10	71	22	52
Session 10	5	33	8	57	8	57	18	43
At Least One Session	15	100	14	100	14	100	42	100
Of the 42 randomized and treated patients, 17 completed all 10 sessions, 21 did not (1013(T3), 1017(T2), 1022(T1), 1023(T1), 1030(T2), 1048(T1), 1049(T2), 1051(T2), 1054(T1), 1067(T1), 1077 (T1), 1098 (T2), 1099 (T3), 1100 (T2), 1101 (T2), 1140 (T3), 1160 (T1), 1182 (T3), 1211 (T2), 1290 (T1), and 1321(T1)); three patients were died and one was lost follow-up.
Note: Percentages are based on number of randomized participants.

## Sheet: Forms
Swallowing Recovery after Dysphagic Stroke, Sandeep Kumar, MD
2019 Data and Safety Monitoring Board (DSMB) Meeting
Data as of: 01/31/2019
Date of Report: 03/20/2019
Table 1.3: Data Compliance - Randomized Participants
Form	# Forms Expected	# Forms Submitted	% of Missing Forms*
Screening	42	42	0
Inclusion/Exclusion	42	42	0
Randomization	42	42	0
Demographics	42	42	0
All (total)	168	168	0
*Percentages are based on number of forms submitted.

## Sheet: Demographics
Swallowing Recovery after Dysphagic Stroke, Sandeep Kumar, MD
2019 Data and Safety Monitoring Board (DSMB) Meeting
Data as of: 01/31/2019
Date of Report: 03/20/2019
Table 2: Baseline Demographic Characteristics by Treatment Group - Randomized Participants
Characteristic		Treatment 1 (N=15)		Treatment 2 (N=13)		Treatment 3 (N=14)		Overall (N=42)
Gender		N	(%)	N	(%)	N	(%)	N	(%)
Male		9	60	5	38	11	79	25	60
Female		6	40	8	62	3	21	17	40
Age
N		15		13		14		42
Mean (SD)		73	(14.1)	72	(13.3)	68	(12.6)	71	(13.2)
Median		74		74		69		73
Minimum, Maximum		40,90		51,90		50,86		40,90
Race*		N	(%)	N	(%)	N	(%)	N	(%)
American Indian or Alaska Native		0	0	0	0	0	0	0	0
Asian		0	0	0	0	2	14	2	5
Black or African American		0	0	2	15	3	21	5	12
Native Hawaiian or Other Pacific Islander		0	0	0	0	0	0	0	0
White		14	93	11	85	9	64	34	81
Unknown		1	7	0	0	0	0	1	2
Ethnicity		N	(%)	N	(%)	N		N	(%)
Hispanic or Latino		1	7	0	0	2	14	3	7
Not Hispanic or Latino		14	93	13	100	12	86	39	93
Previous Stroke		N	(%)	N	(%)	N		N	(%)
Yes		2	13	2	15	1	7	5	12
No		13	87	11	85	13	93	37	88
Baseline PAS
N		15		13		14		42
Mean (SD)		4	(1.5)	4.1	(1.1)	4	(1.2)	4	(1.3)
Median		3.7		4.3		4.2		3.8
Minimum, Maximum		2.4,7.4		1.6,5.6		2.4,6.4		1.6,7.4
Baseline FOIS
N		15		13		14		42
Mean (SD)		2.7	(1.3)	2.8	(1.5)	3.3	(1.6)	2.9	(1.5)
Median		2		4		2.5		2
Minimum, Maximum		1,5		1,6		1,6		1,6
Baseline NIHSS
N		15		13		14		42
Mean (SD)		11.5	(5.0)	12.5	(6.1)	12.8	(4.7)	12.3	(5.2)
Median		13		13		11.5		12.5
Minimum, Maximum		3,20		5,24		6,21		3,24
Baseline NIHSS Motor Left Arm
N		15		13		14		42
Mean (SD)		1.8	(2.0)	1.2	(1.7)	0.8	(1.6)	1.3	(1.8)
Median		0.5		0		0		0
Minimum, Maximum		0,4		0,2		0,0		0,4
Baseline NIHSS Motor Right Arm
N		15		13		14		42
Mean (SD)		0.7	(1.3)	1	(1.3)	2.1	(1.8)	1.3	(1.6)
Median		0		0		2		0.25
Minimum, Maximum		0,1		0,2		0,4		0,3
Baseline NIHSS Motor Left Leg
N		15		13		14		42
Mean (SD)		1.3	(1.6)	1.5	(1.7)	0.5	(0.9)	1.1	(1.5)
Median		0		0		0		0
Minimum, Maximum		0,2		0,3		0,1		0,2
Baseline NIHSS Motor Right Leg
N		15		13		14		42
Mean (SD)		0.5	(0.8)	0.6	(1.1)	1.6	(1.6)	0.9	(1.3)
Median		0		0		1		0
Minimum, Maximum		0,1		0,1		0,3		0,2
Baseline PHQ2
N		13		9		10		32
Mean (SD)		1.2	(1.7)	1.3	(1.9)	0.8	(1.1)	1.1	(1.6)
Median		0		0		0		0
Minimum, Maximum		0,6		0,5		0,3		0,6
Baseline PHQ9
N		13		9		10		32
Mean (SD)		2.4	(6.0)	3	(5.2)	2.3	(5.6)	2.5	(5.5)
Median		0		0		0		0
Minimum, Maximum		0,22		0,13		0,18		0,22
Note: Percentages are based on number of randomized participants.
*Participants may be categorized into more than one race.
PAS, NHISS, PHQ9: higher scores are worse; FOIS- lower scores are worse.

## Sheet: InclusionExclusion
Swallowing Recovery after Dysphagic Stroke, Sandeep Kumar, MD
2019 Data and Safety Monitoring Board (DSMB) Meeting
Data as of: 01/31/2019
Date of Report: 03/20/2019
Table 3: Inclusion/Exclusion Criteria - Randomized Participants
	Treatment 1 (N=15)		Treatment 2 (N=13)		Treatment 3 (N=14)		Overall (N=42)
	N	%	N	%	N	%	N	%
Inclusion/Exclusion Criteria Failure	0	0	0	0	0	0	0	0
Inclusion Criteria Failure	0	0	0	0	0	0	0	0
<21 Years or >90 Years of Age	0	0	0	0	0	0	0	0
No Unilateral Hemispheric Infarction	0	0	0	0	0	0	0	0
No Stroke Onset within 25-144 Hours of Study Treatment	0	0	0	0	0	0	0	0
PAS Score <4	0	0	0	0	0	0	0	0
Exclusion Criteria Failure	0	0	0	0	0	0	0	0
Previous History of Swallowing Difficulties	0	0	0	0	0	0	0	0
Progressive Neurological Disorder	0	0	0	0	0	0	0	0
Drowsiness or Marked Cognitive Impairment	0	0	0	0	0	0	0	0
Language Comprehension Difficulties	0	0	0	0	0	0	0	0
Ongoing Use of CNS-Active Medications	0	0	0	0	0	0	0	0
Severe COPD	0	0	0	0	0	0	0	0
Unable to Undergo MRI due to Claustrophobia	0	0	0	0	0	0	0	0
Unable to Undergo MRI due to Implant	0	0	0	0	0	0	0	0
Unable to Undergo MRI due to Clips	0	0	0	0	0	0	0	0
Unable to Undergo MRI due to Metal	0	0	0	0	0	0	0	0
Damaged Skin at Site of Stimulation	0	0	0	0	0	0	0	0
History of Seizures	0	0	0	0	0	0	0	0
Pregnancy or Positive Pregnancy Test	0	0	0	0	0	0	0	0
Severe Congestive Heart Failure	0	0	0	0	0	0	0	0
Terminal Cancer	0	0	0	0	0	0	0	0
NIHSS Score >25	0	0	0	0	0	0	0	0
Post-ischemic Hemorrhagic Transformations, PH Type 2	0	0	0	0	0	0	0	0
Significant Fluctuations in Neurological Exam within Preceding 24 Hours	0	0	0	0	0	0	0	0
Candidate for Hemicraniectomy, Carotid Endarterectomy, or Other Interventional Procedures	0	0	0	0	0	0	0	0
Intubation ≥4 Days	0	0	0	0	0	0	0	0
Increased Risk	0	0	0	0	0	0	0	0
Note: Percentages are based on number of randomized participants.

## Sheet: AE Summary
Swallowing Recovery after Dysphagic Stroke, Sandeep Kumar, MD
2019 Data and Safety Monitoring Board (DSMB) Meeting
Data as of: 01/31/2019
Date of Report: 03/20/2019
Table 4.1: Treatment Emergent Adverse Event Summary through Day 5 or Discharge - Treated Participants
	Treatment 1 (N=15)		Treatment 2 (N=13)		Treatment 3 (N=14)		Overall (N=42)
	N	%	N	%	N	%	N	%
At Least One Adverse Event	6	40	2	15	4	29	12	29
Maximum Severity Experienced	0	0	0	0	0	0	0	0
Mild	3	20	1	8	4	29	8	19
Moderate	1	7	1	8	0	0	2	5
Severe	2	13	0	0	0	0	2	3
Life Threatening/Disabling	0	0	0	0	0	0	0	0
Fatal	0	0	0	0	0	0	0	0
Related to Stroke	0	0	0	0	0	0	0	0
Not Related to Stroke	0	0	0	0	0	0	0	0
Maximum Relationship to Study Intervention	6	40	2	15	4	29	12	29
Unrelated	5	83	2	100	4	100	11	92
Unlikely	1	17	0	0	0	0	0	0
Possible	0	0	0	0	0	0	1	8
Probable	0	0	0	0	0	0	0	0
Definite	0	0	0	0	0	0	0	0
At Least One Serious Event	3	20	1	8	0	0	4	10
Note: Counts are participant-based.
Note: Percentages are based on number of treated participants.
Note: All serious and non-serious events through Day 5 or discharge are tabulated.

## Sheet: SAE Summary
Swallowing Recovery after Dysphagic Stroke, Sandeep Kumar, MD
2019 Data and Safety Monitoring Board (DSMB) Meeting
Data as of: 01/31/2019
Date of Report: 03/20/2019
Table 4.2: Treatment Emergent Serious Adverse Event Summary through Study Completion - Treated Participants
	Treatment 1 (N=15)		Treatment 2 (N=13)		Treatment 3 (N=14)		Overall (N=42)
	N	%	N	%	N	%	N	%
At Least One Serious Adverse Event	4	27	1	8	2	14	7	17
	0	0	0	0	0	0	0	0
Maximum Severity Experienced	0	0	0	0	0	0	0	0
Mild	1	7	0	0	1	7	2	5
Moderate	1	7	0	0	0	0	1	2
Severe	1	7	0	0	0	0	1	2
Life Threatening/Disabling	0	0	0	0	0	0	0	0
Fatal	1	7	1	8	1	7	3	7
Related to Stroke	1	100	1	100	1	100	3	100
Not Related to Stroke	0	0	0	0	0	0	0	0
	0	0	0	0	0	0	0	0
Maximum Relationship to Study Intervention	4	27	1	8	2	14	7	17
Unrelated	3	75	1	100	2	100	6	86
Unlikely	0	0	0	0	0	0	0	0
Possible	1	25	0	0	0	0	1	14
Probable	0	0	0	0	0	0	0	0
Definite	0	0	0	0	0	0	0	0
Note: Counts are participant-based.
Note: Percentages are based on number of treated participants.
Note: All serious events through study completion are tabulated.

## Sheet: AETerms Including Deterioration
Swallowing Recovery after Dysphagic Stroke, Sandeep Kumar, MD
2019 Data and Safety Monitoring Board (DSMB) Meeting
Data as of: 01/31/2019
Date of Report: 03/20/2019
Table 4.3: Treatment Emergent Adverse Events through Day 5 or Discharge - Treated Participants
	Treatment 1 (N=15)		Treatment 2 (N=13)		Treatment 3 (N=14)		Overall (N=42)
	N	%	N	%	N	%	N %	%
At Least One Adverse Event	6	40	2	15	4	29	12	29
	0	0	0	0	0	0	0	0
Seizures During Simulation	0	0	0	0	0	0	0	0
Neurological Deterioration	0	0	0	0	0	0	0	0
Limb Deterioration	0	0	0	0	0	0	0	0
Swallowing Deterioration	0	0	0	0	0	0	0	0
Death	0	0	0	0	0	0	0	0
Other	6	40	2	15	4	29	12	29
Cardiac	2	13	0	0	0	0	2	5
Atrial Fibrilation w rapid ventricular rate	1	50	0	0	0	0	1	50
Episodic tachycardia	1	50	0	0	0	0	1	50
Endocrine	0	0	0	0	1	7	1	2
Hyperglycemia	0	0	0	0	1	100	1	100
Gastrointestinal	0	0	1	8	0	0	1	2
Diarrhea	0	0	1	100	0	0	1	100
Immune	1	7	0	0	2	14	3	7
Fever	1	100	0	0	2	100	3	100
Infections and Infestations	1	7	0	0	0	0	1	2
Infection	1	100	0	0	0	0	1	100
Metabolism and Nutrition	1	7	0	0	0	0	1	2
Metabolism and nutrition disorders	1	100	0	0	0	0	1	100
Musculoskeletal	0	0	1	7	0	0	1	2
Fall	0	0	1	100	0	0	1	100
Psychiatric	1	7	0	0	1	7	1	2
Depression	1	100	0	0	1	100	1	100
Respiratory	1	7	1	7	0	0	2	5
Pneumonia	0	0	1	100	0	0	1	50
Respiratory distress	1	100	0	0	0	0	1	50
Severe sepsis	0	0	0	0	0	0	0	0
Urinary	0	0	1	7	0	0	1	2
Urinary tract infection	0	0	1	100	0	0	1	100
Vascular	0	0	0	0	2	14	2	5
Deep vein thrombosis	0	0	0	0	1	50	1	50
Pulmonary Embolism	0	0	0	0	0	0	0	0
Thromboembolic event	0	0	0	0	1	50	1	50

## Sheet: SAETerms
Swallowing Recovery after Dysphagic Stroke, Sandeep Kumar, MD
2019 Data and Safety Monitoring Board (DSMB) Meeting
Data as of: 01/31/2019
Date of Report: 03/20/2019
Table 4.4: Treatment Emergent Serious Adverse Events through Study Completion - Treated Participants
	Treatment 1 (N=15)		Treatment 2 (N=13)		Treatment 3 (N=14)		Overall (N=42)
	N	%	N	%	N	%	N	%
At Least One Serious Adverse Event	4	27	1	8	2	14	7	17
	0	0	0	0	0	0	0	0
Seizures During Simulation	0	0	0	0	0	0	0	0
Death	1	7	1	8	1	7	3	7
Other	3	20	1	8	1	7	5	12
Cardiac	1	7	0	0	0	0	1	2
Atrial Fibrilation w rapid ventricular rate	1	100	0	0	0	0	1	100
Infections and Infestations	1	7	0	0	0	0	1	2
Infection	1	100	0	0	0	0	1	100
Respiratory	1	7	0	0	1	7	2	5
Pneumonia	0	0	0	0	1	100	1	50
Respiratory distress	1	100	0	0	0	0	1	50
Severe sepsis	0	0	0	0	0	0	0	0
Vascular	0	0	1	8	0	0	1	2
Deep vein thrombosis	0	0	1	100	0	0	1	100
Pulmonary Embolism	0	0	0	0	0	0	0	0
Thromboembolic event	0	0	0	0	0	0	0	0
Note: Percentages are based on number of treated participants.
Note: All serious events through study completion are tabulated.

[truncated: 10 more sheets: AE SummarySeverity, SAE SummarySeverity, AESummaryRelat, SAE SummaryRelat, SAEList, Death-Closed, PAS and others, FOIS, NIHSS, NIHSS-motor]
